# Supplementary material for: An evolutionary Bi-LSTM-DQN framework for enhanced recognition and classification in rural information management
Source: PeerJ Comput Sci. 2025 Jun 27;11:e2967. doi: 10.7717/peerj-cs.2967 (PMC12453867; doi:10.7717/peerj-cs.2967)
Supplement: Supplemental Information 1 [file peerj-cs-11-2967-s001.zip]

Archive with 11 entries (10 files):
- An Evolutionary Bi-LSTM-DQN-code/
- An Evolutionary Bi-LSTM-DQN-code/atari_wrappers.py
- An Evolutionary Bi-LSTM-DQN-code/gym_setup.py
- An Evolutionary Bi-LSTM-DQN-code/learn.py
- An Evolutionary Bi-LSTM-DQN-code/logger.py
- An Evolutionary Bi-LSTM-DQN-code/main.py
- An Evolutionary Bi-LSTM-DQN-code/model.py
- An Evolutionary Bi-LSTM-DQN-code/README.md
- An Evolutionary Bi-LSTM-DQN-code/replay_buffer.py
- An Evolutionary Bi-LSTM-DQN-code/schedules.py
- An Evolutionary Bi-LSTM-DQN-code/__init__.py
