# Supplementary material for: An evolutionary Bi-LSTM-DQN framework for enhanced recognition and classification in rural information management
Source: PeerJ Comput Sci. 2025 Jun 27;11:e2967. doi: 10.7717/peerj-cs.2967 (PMC12453867; doi:10.7717/peerj-cs.2967)
Supplement: Supplemental Information 1 [file peerj-cs-11-2967-s001.zip › An Evolutionary Bi-LSTM-DQN-code/README.md]

This repo for papaer - An Evolutionary Bi-LSTM-DQN Framework for Enhanced Recognition and Classification in Rural Information Management

Abstract
As deep learning and reinforcement learning technologies continue to advance, intelligent rural information management is undergoing substantial transformation. This paper presents an innovative framework, EBLM-DQN (Evolutionary Bi-LSTM-DQN), which integrates evolutionary algorithms, reinforcement learning, and Bi-LSTM (Bidirectional Long Short-Term Memory) networks to significantly improve the accuracy and efficiency of rural information management, particularly for recognizing and classifying information relevant to farmers. The proposed framework begins with data preprocessing using disambiguation techniques and data complementation, followed by temporal feature extraction via a Bi-LSTM layer. It then employs a DQN (Deep Q-Network) to dynamically adjust and optimize weights. After feature extraction and weight optimization, evolutionary algorithms are used to select the optimal weights, enabling precise recognition and classification of conditions encountered by farmers seeking assistance. Experimental results indicate that the EBLM-DQN framework outperforms existing frameworks on both public datasets and real-world applications, providing higher classification accuracy. This framework offers valuable technical support and a reference for future optimization and development of rural information management systems.

Enviroments

The paper's basic training environment for its results is Python 3.8, Pytorch 1.9.0 with a single NVIDIA RTX 3090. Notably, different hardware and software environments can cause the results to fluctuate.

Implement

python main.py
